# Supplementary material for: Alternative splicing of flowering time gene FT is associated with halving of time to flowering in coconut
Source: Sci Rep. 2020 Jul 15;10:11640. doi: 10.1038/s41598-020-68431-2 (PMC7363896; doi:10.1038/s41598-020-68431-2)
Supplement: Supplementary file 3 — Supplementary Table 1 (XLSX 26 kb) [file 41598_2020_68431_MOESM3_ESM.xlsx]

## Sheet: Sheet1
Supplementary Table 1 The detailed information of 174 Arabidopsis genes involving in flowering time
	Gene number	Chromosome	Gene name	Flowering pathway	Protein function	Phenotypic information
PHOTOPERIOD PATHWAY, CIRCADIAN CLOCK, LIGHT SIGNALING	AT1G01060	1	LHY (LATE ELONGATED HYPOCOTYL)	photoperiod, circadian clock	Myb transcription factor	mutant early flowering in short days, lhy cca1 double mutant not responsive to photoperiod
GIBBERELLIN SIGNALING and METABOLISM	AT1G02400	1	GA2ox6 (GIBBERELLIN 2-OXIDASE 6)	Gibberellin	gibberellin 2-oxidase	single mutant has no flowering phenotype; double, triple and quintuple ga2ox mutants flower early under short days
PHOTOPERIOD PATHWAY, CIRCADIAN CLOCK, LIGHT SIGNALING	AT1G04400	1	CRY2 (CRYPTOCHROME 2)	Light perception	Blue light photoreceptor	mutant late flowering in LDs
PHOTOPERIOD PATHWAY, CIRCADIAN CLOCK, LIGHT SIGNALING	AT1G08970	1	NFYC3/HAP5C (NUCLEAR TRANSCRIPTION FACTOR Y SUBUNIT C-3/HEME ACTIVATED PROTEIN 5C)		CCAAT-box binding transcription factor	no mutant described but the protein interacts with CO in yeast
PHOTOPERIOD PATHWAY, CIRCADIAN CLOCK, LIGHT SIGNALING	AT1G09530	1	PIF3 (PHYTOCHROME INTERACTING FACTOR 3)	photoperiod, circadian clock	bHLH transcription factor	antisense suppresssion of PIF3 causes early flowering
PHOTOPERIOD PATHWAY, CIRCADIAN CLOCK, LIGHT SIGNALING	AT1G09570	1	PHYA (PHYTOCHROME A)	Light perception	Red or far-red light photoreceptor	mutant late flowering in LD, overexpressor early flowering in SD and LD
PHOTOPERIOD PATHWAY, CIRCADIAN CLOCK, LIGHT SIGNALING	AT1G12910	1	LWD1/ATAN11 (LIGHT-REGULATED WD 1/ANTHOCYANIN11)	photoperiod, circadian clock	WD40 repeat	lwd1 lwd2 double mutant early flowering in LD and SD
VERNALIZATION and AUTONOMOUS PATHWAYS	AT1G14400	1	UBC1 (UBIQUITIN CONJUGATING ENZYME 1)		E2 enzyme involved in monoubiquitination of histone 2B	mutant slightly early flowering, redundant with UBC2
GIBBERELLIN SIGNALING and METABOLISM	AT1G14920	1	GAI (GIBBERELLIC ACID INSENSITIVE)	Gibberellin	GRAS family of putative transcription regulators	late flowering in short days, suppresses ga1-3 lat flowering phenotype, redundant with RGA
GIBBERELLIN SIGNALING and METABOLISM	AT1G15550	1	GA3ox1 (GIBBERELLIN 3-OXIDASE 1)	Gibberellin	gibberellin 3-oxidase activity, GA biosynthesis	ga3ox1-3 single mutant slightly late flowering in LD, in the ga3ox1-3 ga3ox2-1 double mutant the late flowering phenotype is enhanced but remains mild in LD
VERNALIZATION and AUTONOMOUS PATHWAYS	AT1G17760	1	Cstf77 (CLEAVAGE STIMULATION FACTOR 77)	Vernalization	Component of RNA 3'-processing complex	cstf77 mutant is late flowering
GIBBERELLIN SIGNALING and METABOLISM	AT1G18075	1	miR159b (micro RNA 159b)	Gibberellin
PHOTOPERIOD PATHWAY, CIRCADIAN CLOCK, LIGHT SIGNALING	AT1G22770	1	GI (GIGANTEA)	photoperiod, circadian clock	-	mutant late flowering in LDs
MERISTEM RESPONSE and DEVELOPMENT	AT1G24260	1	SEP3 (SEPALLATA 3)	Flower development	MADS-box transcription factor	sep1 sep2 sep3 sep4 quadruple mutants do not form floral organs
PHOTOPERIOD PATHWAY, CIRCADIAN CLOCK, LIGHT SIGNALING	AT1G25540	1	PFT1 (PHYTOCHROME AND FLOWERING TIME 1)	Light quality perception	Mediator Complex Subunit 25	mutant late flowering in LDs and SDs
PHOTOPERIOD PATHWAY, CIRCADIAN CLOCK, LIGHT SIGNALING	AT1G25560	1	TEM1 (TEMPRANILLO 1)	Floral repressor	AP2-domain transcription factor	double tem1 tem2 RNAi mutants are early flowering in LDs
MERISTEM RESPONSE and DEVELOPMENT	AT1G26310	1	CAL (CAULIFLOWER)	Flower meristem identity	MADS-box transcription factor	Abnormal flower development (in combination with ap1 mutants)
GIBBERELLIN SIGNALING and METABOLISM	AT1G30040	1	GA2ox2 (GIBBERELLIN 2-OXIDASE 2)	Gibberellin	gibberellin 2-oxidase	single mutant has no flowering phenotype; double, triple and quintuple ga2ox mutants flower early under short days
GIBBERELLIN SIGNALING and METABOLISM	AT1G47990	1	GA2ox4 (GIBBERELLIN 2-OXIDASE 4)	Gibberellin	gibberellin 2-oxidase	single mutant has no flowering phenotype; double, triple and quintuple ga2ox mutants flower early under short days
GIBBERELLIN SIGNALING and METABOLISM	AT1G50960	1	GA2ox7 (GIBBERELLIN 2-OXIDASE 7)	Gibberellin	gibberellin 2-oxidase	ga2ox7 ga2ox8 double mutants bolt early in SDs
PHOTOPERIOD PATHWAY, CIRCADIAN CLOCK, LIGHT SIGNALING	AT1G53090	1	SPA4 (SPA1-RELATED 4)	Photoperiod	WD-40 and protein kinase-like domain	spa1 spa3 spa4 triple mutants flower early in LDs and SDs
MERISTEM RESPONSE and DEVELOPMENT	AT1G53160	1	SPL4 (SQUAMOSA PROMOTER BINDING PROTEIN-LIKE 4)	Vegetative to reproductive transition	SBP transcription factor	Overexpression promotes flowering
PHOTOPERIOD PATHWAY, CIRCADIAN CLOCK, LIGHT SIGNALING	AT1G54830	1	NFYC9 (NUCLEAR TRANSCRIPTION FACTOR Y SUBUNIT C-9)		CCAAT-box binding transcription factor
VERNALIZATION and AUTONOMOUS PATHWAYS	AT1G55250	1	HUB2 (HISTONE MONOUBIQUITINATION 2)		E3 enzyme involved in monoubiquitination of histone 2B	mutant early flowering
PHOTOPERIOD PATHWAY, CIRCADIAN CLOCK, LIGHT SIGNALING	AT1G56170	1	NFYC2/HAP5B (NUCLEAR TRANSCRIPTION FACTOR Y SUBUNIT C-2/HEME ACTIVATED PROTEIN 5B)		CCAAT-box binding transcription factor	no mutant described but the protein interacts with CO in yeast
VERNALIZATION and AUTONOMOUS PATHWAYS	AT1G61040	1	VIP5 (VERNALIZATION INDEPENDENCE 5)	-	Component of Paf1c	mutant early flowering
PHOTOPERIOD PATHWAY, CIRCADIAN CLOCK, LIGHT SIGNALING	AT1G65480	1	FT (FLOWERING LOCUS T)	Photoperiod	Phosphatidylethanolamine-binding protein homologues	mutant late flowering in LDs
PHOTOPERIOD PATHWAY, CIRCADIAN CLOCK, LIGHT SIGNALING	AT1G68050	1	FKF1 (FLAVIN BINDING, KELCH REPEAT, F-BOX 1)	photoperiod, light perception	E3 ubiquitin ligase, blue light photoreceptor	mutant late flowering in LDs
PHOTOPERIOD PATHWAY, CIRCADIAN CLOCK, LIGHT SIGNALING	AT1G68840	1	TEM2 (TEMPRANILLO 2)	Floral repressor	AP2-domain transcription factor	double tem1 tem2 RNAi mutants are early flowering in LDs
MERISTEM RESPONSE and DEVELOPMENT	AT1G69120	1	AP1 (APETALA1)	Flower meristem identity	MADS-box transcription factor	Abnormal flower development
PHOTOPERIOD PATHWAY, CIRCADIAN CLOCK, LIGHT SIGNALING	AT1G69570	1	CDF5 (CYCLING DOF FACTOR 5)	Photoperiod	DOF transcription factor	cdf1 cdf2 cdf3 cdf5 quadruple mutants flower early in LDs and SDs
VERNALIZATION and AUTONOMOUS PATHWAYS	AT1G71800	1	Cstf64 ((CLEAVAGE STIMULATION FACTOR 64)	Vernalization	Component of RNA 3'-processing complex	cstf64 mutant is late flowering
GIBBERELLIN SIGNALING and METABOLISM	AT1G73687	1	miR159a (micro RNA 159a)	Gibberellin
VERNALIZATION and AUTONOMOUS PATHWAYS	AT1G76710	1	SDG26 (SET DOMAIN GROUP 26)		SET domain protein	mutant late flowering
VERNALIZATION and AUTONOMOUS PATHWAYS	AT1G77080	1	MAF1 (MADS AFFECTING FLOWERING 1) also called FLM (FLOWERING LOCUS M) and AGL27 (AGAMOUS LIKE 27)		MADS box transcription factor	mutations cause early flowering, especially under short days
VERNALIZATION and AUTONOMOUS PATHWAYS	AT1G77300	1	EFS (EARLY FLOWERING IN SHORT DAYS) also called SDG8 (SET DOMAIN GROUP 8)		SET domain protein involved in histone modification probably functionally related to Paf1C	mutant early flowering
GIBBERELLIN SIGNALING and METABOLISM	AT1G78440	1	GA2ox1 (GIBBERELLIN 2-OXIDASE 1)	Gibberellin	gibberellin 2-oxidase	single mutant has no flowering phenotype; double, triple and quintuple ga2ox mutants flower early under short days
GIBBERELLIN SIGNALING and METABOLISM	AT1G79460	1	GA2/KS (GA REQUIRING 2/ENT-KAURENE SYNTHASE)	Gibberellin	ent-kaurene synthase B activity which catalyzes the second step in the cyclization of GGPP to ent-kaurene in the gibberellins biosynthetic pathway	dwarf plant
VERNALIZATION and AUTONOMOUS PATHWAYS	AT1G79730	1	ELF7 (EARLY FLOWERING 7)		Component of Paf1c	mutant early flowering
GIBBERELLIN SIGNALING and METABOLISM	AT1G80340	1	GA3ox2 (GIBBERELLIN 3-OXIDASE 2)	Gibberellin	gibberellin 3-oxidase activity, GA biosynthesis	ga3ox1-3 single mutant has no flowering phenotype in LD, in the ga3ox1-3 ga3ox2-1 double mutant the late flowering phenotype is enhanced but remains mild in LD
GIBBERELLIN SIGNALING and METABOLISM	AT2G01570	2	RGA (REPRESSOR OF GA1-3 1)	Gibberellin	GRAS family of putative transcription regulators	suppresses ga1-3 late flowering phenotype, redundant with GAI
VERNALIZATION and AUTONOMOUS PATHWAYS	AT2G02760	2	UBC2 (UBIQUITIN CONJUGATING ENZYME 2)		E2 enzyme involved in monoubiquitination of histone 2B	No phenotype, but strongly enahnces ubc2
VERNALIZATION and AUTONOMOUS PATHWAYS	AT2G06210	2	VIP6 (VERNALIZATION INDEPENDENCE 6) also called EARLY FLOWERING 8 (ELF8)	-	Component of Paf1c	mutant early flowering
PHOTOPERIOD PATHWAY, CIRCADIAN CLOCK, LIGHT SIGNALING	AT2G18790	2	PHYB (PHYTOCHROME B)	Light perception	Red/Far-red light photoreceptor	mutant early flowering in LDs and SDs
PHOTOPERIOD PATHWAY, CIRCADIAN CLOCK, LIGHT SIGNALING	AT2G18915	2	LKP2 (LOV KELCH PROTEIN 2)	photoperiod, circadian clock	E3 ubiquitin ligase	fkf1 ztl lkp2 triple mutants are late flowering in LDs; LKP2 overexpressor late flowering in LD
MERISTEM RESPONSE and DEVELOPMENT	AT2G19425	2	miR156g (micro RNA 156g)	Vegetative to reproductive transition
VERNALIZATION and AUTONOMOUS PATHWAYS	AT2G19520	2	FVE	Autonomous	MSI-homologue	mutant late flowering
PHOTOPERIOD PATHWAY, CIRCADIAN CLOCK, LIGHT SIGNALING	AT2G21070	2	FIO1 (FIONA1)	photoperiod, circadian clock	unknown (nuclear localized)	mutant early flowering in LD and SD
	AT2G21660	2	ATGRP7	autonomous	RNA-binding protein	mutant late flowering
MERISTEM RESPONSE and DEVELOPMENT	AT2G22540	2	SVP (SHORT VEGETATIVE PHASE)	Floral repressor	MADS-box transcription factor	mutant early flowering in LDs and SDs
PHOTOPERIOD PATHWAY, CIRCADIAN CLOCK, LIGHT SIGNALING	AT2G22630	2	AGL17 (AGAMOUS-LIKE 17)	Photoperiod	MADS-box transcription factor	mutant late flowering in LDs
VERNALIZATION and AUTONOMOUS PATHWAYS	AT2G23380	2	CLF (CURLY LEAF)		SET domain protein component of polycomb repressive complex 2	Mutant early flowering with upcurled leaves
MERISTEM RESPONSE and DEVELOPMENT	AT2G25095	2	miR156a (micro RNA 156a)	Vegetative to reproductive transition		Overexpression delays flowering
PHOTOPERIOD PATHWAY, CIRCADIAN CLOCK, LIGHT SIGNALING	AT2G25930	2	ELF3 (EARLY FLOWERING 3)	photoperiod, circadian clock	unknown (nuclear localized)	mutant early flowering in SD, insensitive to photoperiod
MERISTEM RESPONSE and DEVELOPMENT	AT2G27990	2	PNF (POUND-FOOLISH)	Inflorescence meristem development	BEL1-like homeodomain transcription factor	pny pnf double mutants do not flower
PHOTOPERIOD PATHWAY, CIRCADIAN CLOCK, LIGHT SIGNALING	AT2G28056	2	miR172a (micro RNA 172a)/EAT (EARLY ACTIVATION TAGGED)	Photoperiod		Overexpression promotes flowering
PHOTOPERIOD PATHWAY, CIRCADIAN CLOCK, LIGHT SIGNALING	AT2G28550	2	TOE1 (TARGET OF EAT 1)	Photoperiod	AP2-domain transcription factor	mutant early flowering in LDs
VERNALIZATION and AUTONOMOUS PATHWAYS	AT2G31650	2	ATX1 (ARABIDOPSIS TRITHORAX 1)	-		mutant early flowering in long and short days.
PHOTOPERIOD PATHWAY, CIRCADIAN CLOCK, LIGHT SIGNALING	AT2G32950	2	COP1 (CONSTITUTIVE PHOTOMORPHOGENIC 1)	Photoperiod	E3 ubiquitin ligase	mutant early flowering in LDs and SDs
MERISTEM RESPONSE and DEVELOPMENT	AT2G33810	2	SPL3 (SQUAMOSA PROMOTER BINDING PROTEIN-LIKE 3)	Vegetative to reproductive transition	SBP transcription factor	Overexpression promotes flowering
VERNALIZATION and AUTONOMOUS PATHWAYS	AT2G33835	2	FES (FRIGIDA ESSENTIAL 1)		A CCCH zinc finger protein	mutant early flowering in winter annual accessions
GIBBERELLIN SIGNALING and METABOLISM	AT2G34555	2	GA2ox3 (GIBBERELLIN 2-OXIDASE 3)	Gibberellin	gibberellin 2-oxidase	single mutant has no flowering phenotype; double, triple and quintuple ga2ox mutants flower early under short days
PHOTOPERIOD PATHWAY, CIRCADIAN CLOCK, LIGHT SIGNALING	AT2G34720	2	NFYA4 (NUCLEAR FACTOR Y, SUBUNIT A4)	Photoperiod	CCAAT-box binding transcription factor	mutant shows no flowering-time phenotype; plants overexpressing the gene in phloem companion cells are late flowering in LDs
PHOTOPERIOD PATHWAY, CIRCADIAN CLOCK, LIGHT SIGNALING	AT2G38880	2	NFYB1/HAP3A (NUCLEAR TRANSCRIPTION FACTOR Y SUBUNIT B-1/HEME ACTIVATED PROTEIN 3A)	Photoperiod	CCAAT-box binding transcription factor	overexpression causes late flowering in LDs
PHOTOPERIOD PATHWAY, CIRCADIAN CLOCK, LIGHT SIGNALING	AT2G39250	2	SNZ (SCHNARCHZAPFEN)	Photoperiod	AP2-domain transcription factor	smz snz toe1 toe2 quadruple mutants are early flowering in LDs
PHOTOPERIOD PATHWAY, CIRCADIAN CLOCK, LIGHT SIGNALING	AT2G40080	2	ELF4 (EARLY FLOWERING 4)	photoperiod, circadian clock	unknown	mutant early flowering
MERISTEM RESPONSE and DEVELOPMENT	AT2G42200	2	SPL9 (SQUAMOSA PROMOTER BINDING PROTEIN-LIKE 9)	Vegetative and reproductive phase change	SBP transcription factor	spl9 spl15 double mutants reduce plastochron length and delay flowering
VERNALIZATION and AUTONOMOUS PATHWAYS	AT2G43410	2	FPA	Autonomous	RNA-binding protein	mutant late flowering
VERNALIZATION and AUTONOMOUS PATHWAYS	AT2G44950	2	HUB1 (HISTONE MONOUBIQUITINATION 1)		E3 enzyme involved in monoubiquitination of histone 2B	mutant early flowering
MERISTEM RESPONSE and DEVELOPMENT	AT2G45640	2	SAP18 (SIN3-ASSOCIATED POLYPEPTIDE 18)		Histone deacetylase complex subunit	svp sap18 double mutants show aberrant floral morphology
MERISTEM RESPONSE and DEVELOPMENT	AT2G45660	2	SOC1 (SUPPRESSOR OF OVEREXPRESSION OF CONSTANS)	Floral integrator	MADS-box transcription factor	mutant late flowering in LDs and SDs
GIBBERELLIN SIGNALING and METABOLISM	AT2G46255	2	miR159c (micro RNA 159c)	Gibberellin
PHOTOPERIOD PATHWAY, CIRCADIAN CLOCK, LIGHT SIGNALING	AT2G46340	2	SPA1 (SUPPRESSOR OF PHYA-105)	Photoperiod	WD-40 and protein kinase-like domain	mutant early flowering in SDs
PHOTOPERIOD PATHWAY, CIRCADIAN CLOCK, LIGHT SIGNALING	AT2G46790	2	PRR9 (PSEUDO-RESPONSE REGULATOR 9)	photoperiod, circadian clock	unknown	overexpressor early flowering
PHOTOPERIOD PATHWAY, CIRCADIAN CLOCK, LIGHT SIGNALING	AT2G46830	2	CCA1 (CIRCADIAN CLOCK ASSOCIATED 1)	photoperiod, circadian clock	Myb transcription factor	mutant early flowering in short days, lhy cca1 double mutant not responsive to photoperiod
PHOTOPERIOD PATHWAY, CIRCADIAN CLOCK, LIGHT SIGNALING	AT2G47700	2	RFI2 (RED AND FAR-RED INSENSITIVE 2)	Photoperiod	RING-domain zinc finger transcription factor	mutant early flowering in LDs and SDs
VERNALIZATION and AUTONOMOUS PATHWAYS	AT3G04610	3	FLK (FLOWERING LATE KH MOTIF)	Autonomous	RNA binding protein	mutant late flowering
PHOTOPERIOD PATHWAY, CIRCADIAN CLOCK, LIGHT SIGNALING	AT3G04910	3	WNK1 ((WITH NO LYSINE (K) 1))	photoperiod, circadian clock
GIBBERELLIN SIGNALING and METABOLISM	AT3G05120	3	GID1A (GA INSENSITIVE DWARF1A)	Gibberellin	soluble nuclear localized GA receptor	triple gid mutants are late flowering in LD
VERNALIZATION and AUTONOMOUS PATHWAYS	AT3G10390	3	FLD (FLOWERING LOCUS D)	Autonomous	Hisone deacetylation associated protein	mutant late flowering
PHOTOPERIOD PATHWAY, CIRCADIAN CLOCK, LIGHT SIGNALING	AT3G11435	3	miR172c (micro RNA 172c)	Photoperiod
GIBBERELLIN SIGNALING and METABOLISM	AT3G11440	3	MYB65	Gibberellin	MYB transcription factor	redundant with MYB33, repressed by miR159
VERNALIZATION and AUTONOMOUS PATHWAYS	AT3G12810	3	PIE1 (PHOTOPERIOD INDEPENDENT EARLY FLOWERING 1)		Similar to ATP-dependent, chromatin-remodeling proteins of the ISWI and SWI2/SNF2 family	mutant early flowering
MERISTEM RESPONSE and DEVELOPMENT	AT3G15270	3	SPL5 (SQUAMOSA PROMOTER BINDING PROTEIN-LIKE 5)	Vegetative to reproductive transition	SBP transcription factor	Overexpression promotes flowering
PHOTOPERIOD PATHWAY, CIRCADIAN CLOCK, LIGHT SIGNALING	AT3G15354	3	SPA3 (SPA1-RELATED 3)	Photoperiod	WD-40 and protein kinase-like domain	spa1 spa3 spa4 triple mutants flower early in LDs and SDs
VERNALIZATION and AUTONOMOUS PATHWAYS	AT3G18990	3	VRN1 (VERNALIZATION 1)	Vernalization
PHOTOPERIOD PATHWAY, CIRCADIAN CLOCK, LIGHT SIGNALING	AT3G22380	3	TIC (TIME FOR COFFEE)	circadian clock
VERNALIZATION and AUTONOMOUS PATHWAYS	AT3G24440	3	VIL1 (VERNALIZATION INSENSTIVE 3 LIKE 1) also called VRN5 (VERNALIZATION 5)
PHOTOPERIOD PATHWAY, CIRCADIAN CLOCK, LIGHT SIGNALING	AT3G26640	3	LWD2 (LIGHT-REGULATED WD 2)	photoperiod, circadian clock	WD40 repeat	lwd1 lwd2 mutant early flowering in LD and SD
VERNALIZATION and AUTONOMOUS PATHWAYS	AT3G33520	3	ESD1 (EARLY IN SHORT DAYS 1) also called ACTIN RELATED PROTEIN 6 (ARP6)			mutant early flowering
PHOTOPERIOD PATHWAY, CIRCADIAN CLOCK, LIGHT SIGNALING	AT3G46640	3	LUX/PCL1 (LUX ARRHYTHMO/PHYTOCLOCK 1)	photoperiod, circadian clock	Myb transcription factor	mutant early flowering in long and short days
PHOTOPERIOD PATHWAY, CIRCADIAN CLOCK, LIGHT SIGNALING	AT3G47500	3	CDF3 (CYCLING DOF FACTOR 3)	Photoperiod	DOF transcription factor	cdf1 cdf2 cdf3 cdf5 quadruple mutants flower early in LDs and SDs
VERNALIZATION and AUTONOMOUS PATHWAYS	AT3G48430	3	REF6 (RELATIVE OF EARLY FLOWERING 6)	-	Jumonji protein that is involved in histone demethylation
PHOTOPERIOD PATHWAY, CIRCADIAN CLOCK, LIGHT SIGNALING	AT3G48590	3	NFYC1/HAP5A (NUCLEAR TRANSCRIPTION FACTOR Y SUBUNIT C-1/HEME ACTIVATED PROTEIN 5A)	Photoperiod	CCAAT-box binding transcription factor	no mutant described but the protein interacts with CO in yeast
VERNALIZATION and AUTONOMOUS PATHWAYS	AT3G49600	3	UBP26 (UBIQUITIN-SPECIFIC PROTEASE 26)		Protease that removes ubiquitin from histone 2B	Mutant early flowering due to reduced FLC expression
PHOTOPERIOD PATHWAY, CIRCADIAN CLOCK, LIGHT SIGNALING	AT3G54990	3	SMZ (SCHLAFMUTZE)	Photoperiod	AP2-domain transcription factor	smz snz toe1 toe2 quadruple mutants are early flowering in LDs
PHOTOPERIOD PATHWAY, CIRCADIAN CLOCK, LIGHT SIGNALING	AT3G57390	3	AGL18 (AGAMOUS-LIKE 18)	Floral repressor	MADS-box transcription factor	agl15 agl18 svp flc quadruple mutants are early flowering in LDs and SDs
MERISTEM RESPONSE and DEVELOPMENT	AT3G57920	3	SPL15 (SQUAMOSA PROMOTER BINDING PROTEIN-LIKE 15)	Vegetative and reproductive phase change	SBP transcription factor	spl9 spl15 double mutants reduce plastochron length and delay flowering
PHOTOPERIOD PATHWAY, CIRCADIAN CLOCK, LIGHT SIGNALING	AT3G60250	3	CKB3 (CASEIN KINASE II BETA CHAIN 3)	photoperiod, circadian clock	subunit of CK2 kinase	CKB3 overexpressor early flowering in LD and SD
GIBBERELLIN SIGNALING and METABOLISM	AT3G63010	3	GID1B (GA INSENSITIVE DWARF1B)	Gibberellin	soluble nuclear localized GA receptor	triple gid mutants are late flowering in LD
VERNALIZATION and AUTONOMOUS PATHWAYS	AT4G00650	4	FRI (FRIGIDA)	Vernalization		mutant early flowering in winter annual accessions
VERNALIZATION and AUTONOMOUS PATHWAYS	AT4G02560	4	LD (LUMINIDEPENDENS)	Autonomous	Homeodomain protein	mutant late flowering
GIBBERELLIN SIGNALING and METABOLISM	AT4G02780	4	CPS1/GA1 (ENT-COPALYL DIPHOSPHATE SYNTHETASE 1)	Gibberellin	Ent-copayl diphosphate synthetase 1	mutant late flowering in long days
PHOTOPERIOD PATHWAY, CIRCADIAN CLOCK, LIGHT SIGNALING	AT4G08920	4	CRY1 (CRYPTOCHROME 1)	photoperiod, circadian clock	blue light photoreceptor	mutant early flowering in SD
PHOTOPERIOD PATHWAY, CIRCADIAN CLOCK, LIGHT SIGNALING	AT4G11110	4	SPA2 (SPA1-RELATED 2)	Photoperiod	WD-40 and protein kinase-like domain
PHOTOPERIOD PATHWAY, CIRCADIAN CLOCK, LIGHT SIGNALING	AT4G14540	4	NFYB3/HAP3C (NUCLEAR FACTOR Y, SUBUNIT B3/HEME ACTIVATED PROTEIN 3C)	Photoperiod	CCAAT-box binding transcription factor	mutant late flowering in LDs but not in SDs; nf-yb2 nf-yb3 double mutant is later than single nf-yb3; overexpression causes early flowering in LDs
	AT4G15880	4	ESD4 (EARLY IN SHORT DAYS 4)		SUMO specific protease	mutant extreme early flowering
PHOTOPERIOD PATHWAY, CIRCADIAN CLOCK, LIGHT SIGNALING	AT4G16250	4	PHYD (PHYTOCHROME D)	photoperiod, circadian clock	red/far red light photoreceptor	phyB phyD double mutant earlier flowering than phyB single
VERNALIZATION and AUTONOMOUS PATHWAYS	AT4G16280	4	FCA (FLOWERING TIME CONTROL PROTEIN ALPHA)	Autonomous	RNA binding protein	mutant late flowering
VERNALIZATION and AUTONOMOUS PATHWAYS	AT4G16845	4	VRN2 (VERNALIZATION 2)		POLYCOMB REPRESSIVE COMPLEX 2 (PRC2) component; homologue of Su(z)12
PHOTOPERIOD PATHWAY, CIRCADIAN CLOCK, LIGHT SIGNALING	AT4G18130	4	PHYE (PHYTOCHROME E)	photoperiod, circadian clock	red/far red light photoreceptor	phyB phyE double mutant earlier flowering than phyB single
PHOTOPERIOD PATHWAY, CIRCADIAN CLOCK, LIGHT SIGNALING	AT4G20370	4	TSF (TWIN SISTER OF FT)	Photoperiod	Phosphatidylethanolamine-binding protein	ft tsf double mutants are late flowering in LDs
	AT4G20400	4	Jmj4 (JUMONJI 4)	-	Jumonji protein involved in histone demethylation	mutant early flowering in LDs and SDs, additive effect with elf6
GIBBERELLIN SIGNALING and METABOLISM	AT4G21200	4	GA2ox8 (GIBBERELLIN 2-OXIDASE 8)	Gibberellin	gibberellin 2-oxidase	early bolting in SDs
VERNALIZATION and AUTONOMOUS PATHWAYS	AT4G22950	4	AGL19 (AGAMOUS-LIKE 19)	FLC-independent vernalization pathway	MADS domain transcription factor
GIBBERELLIN SIGNALING and METABOLISM	AT4G24210	4	SLY1 (SLEEPY1)	Gibberellin	SCF E3 ubiquitine ligase, targets RGA for degradation
MERISTEM RESPONSE and DEVELOPMENT	AT4G24540	4	AGL24 (AGAMOUS-LIKE 24)	Meristem response	MADS-box transcription factor	mutant late flowering in LDs and SDs
GIBBERELLIN SIGNALING and METABOLISM	AT4G25420	4	GA20ox1 (GIBBERELLIN 20-OXIDASE 1)	Gibberellin	gibberellin 20-oxidase activity, GA biosynthesis	ga20ox1 single mutant has no flowering phenotype, ga20ox1 ga20ox2 double mutants are late flowering in SDs and LDs
VERNALIZATION and AUTONOMOUS PATHWAYS	AT4G25530	4	FWA (FLOWERING WAGENINGEN)		Homeodomain transcription factor	Mutants are late flowering due to increased expression of FWA; mutations are dominant
VERNALIZATION and AUTONOMOUS PATHWAYS	AT4G29830	4	VIP3 (VERNALIZATION INDEPENDENCE 3)		Component of Paf1c	mutant early flowering
MERISTEM RESPONSE and DEVELOPMENT	AT4G30972	4	miR156b (micro RNA 156b)	Vegetative to reproductive transition		Overexpression delays flowering
MERISTEM RESPONSE and DEVELOPMENT	AT4G31877	4	miR156c (micro RNA 156c)	Vegetative to reproductive transition		Overexpression delays flowering
VERNALIZATION and AUTONOMOUS PATHWAYS	AT4G32980	4	ATH1 (ARABIDOPSIS THALIANA HOMEOBOX 1)			mutant early flowering
PHOTOPERIOD PATHWAY, CIRCADIAN CLOCK, LIGHT SIGNALING	AT4G34530	4	CIB1 (CRYPTOCHROME INTERACTING Bhlh	Light signaling	bHLH transcription factor	cib1 cib5 double mutant shows delayed flowering; CIB1 overexpression causes early flowering
MERISTEM RESPONSE and DEVELOPMENT	AT4G35900	4	FD (FLOWERING LOCUS D)	Meristem response	bZIP transcription factor	mutant late flowering in LDs and SDs
VERNALIZATION and AUTONOMOUS PATHWAYS	AT4G39400	4	BRI1 (BRASSINOSTEROID INSENSITIVE 1)		Brassinosteroid receptor	mutant slightly late flowering, dwarf
MERISTEM RESPONSE and DEVELOPMENT	AT5G02030	5	PNY (PENNYWISE)	Inflorescence meristem development	BEL1-like homeodomain transcription factor	pny pnf double mutants do not flower
PHOTOPERIOD PATHWAY, CIRCADIAN CLOCK, LIGHT SIGNALING	AT5G02810	5	PRR7 (PSEUDO-RESPONSE REGULATOR 7)	photoperiod, circadian clock	unknown	mutant late flowering in LD
MERISTEM RESPONSE and DEVELOPMENT	AT5G03790	5	LMI1 (LATE MERISTEM IDENTITY 1)	Flower meristem identity	HD-Zip transcription factor	lmi1 lfy double mutants show meristem identity defects
MERISTEM RESPONSE and DEVELOPMENT	AT5G03840	5	TFL1 (TERMINAL FLOWER 1)	Inflorescence architecture	Phosphatidylethanolamine-binding protein	mutant early flowering in LDs and SDs
VERNALIZATION and AUTONOMOUS PATHWAYS	AT5G04240	5	ELF6 (EARLY FLOWERING 6)	-	Jumonji protein involved in histone demethylation	mutant early flowering in LDs and SDs, additive effect with jmj4
PHOTOPERIOD PATHWAY, CIRCADIAN CLOCK, LIGHT SIGNALING	AT5G04275	5	miR172b (micro RNA 172b)	Photoperiod
GIBBERELLIN SIGNALING and METABOLISM	AT5G06100	5	MYB33 (MYB DOMAIN PROTEIN 33)	Gibberellin	MYB transcription factor	mutant has no flowering phenotype but is suggested to be involved in the GA-mediated promotion of flowering in SDs by activation of the floral meristem identity gene LEAFY; myb33 myb65 double mutants are male sterile
PHOTOPERIOD PATHWAY, CIRCADIAN CLOCK, LIGHT SIGNALING	AT5G08330	5	CHE	photoperiod, circadian clock	unknown
VERNALIZATION and AUTONOMOUS PATHWAYS	AT5G10140	5	FLC (FLOWERING LOCUS C) also called FLF (FLOWERING LOCUS F) and AGL25 (AGAMOUS LIKE 25)	Vernalization	MADS box transcription factor	mutant early flowering
MERISTEM RESPONSE and DEVELOPMENT	AT5G10944	5	miR156d (micro RNA 156d)	Vegetative to reproductive transition		Overexpression delays flowering
VERNALIZATION and AUTONOMOUS PATHWAYS	AT5G11530	5	EMF1 (EMBRYONIC FLOWER 1)		Proposed to be involved in polycomb group-mediated gene silencing with a role related to PRC1 in animals.	Mutants are extremely early flowering, flowering as seedlings
MERISTEM RESPONSE and DEVELOPMENT	AT5G11977	5	miR156e (micro RNA 156e)	Vegetative to reproductive transition		Overexpression delays flowering
PHOTOPERIOD PATHWAY, CIRCADIAN CLOCK, LIGHT SIGNALING	AT5G12840	5	NFYA1/HAP2A (NUCLEAR FACTOR Y, SUBUNIT A1/HEME ACTIVATED PROTEIN 2A)	Photoperiod	CCAAT-box binding transcription factor	mutant causes female gametophyte lethality; plants overexpressing the gene in the phloem are late flowering in LDs but not SDs.
VERNALIZATION and AUTONOMOUS PATHWAYS	AT5G13480	5	FY	Autonomous	Polyadenylation factor	mutant late flowering
PHOTOPERIOD PATHWAY, CIRCADIAN CLOCK, LIGHT SIGNALING	AT5G13790	5	AGL15 (AGAMOUS-LIKE 15)	Floral repressor	MADS-box transcription factor	agl15 agl18 svp flc quadruple mutants are early flowering in LDs and SDs
PHOTOPERIOD PATHWAY, CIRCADIAN CLOCK, LIGHT SIGNALING	AT5G15840	5	CO (CONSTANS)	Photoperiod	Zinc finger transcription factor	mutant late flowering in LDs
VERNALIZATION and AUTONOMOUS PATHWAYS	AT5G16320	5	FRL1 (FRIGIDA LIKE 1)
	AT5G17690	5	TFL2 (TERMINAL FLOWER 2) also called LHP1 (LIKE HETEROCHROMATIN 1)	Photoperiod, vernalization and flower development	CHROMO-domain protein	mutant early flowering in LDs and SDs
VERNALIZATION and AUTONOMOUS PATHWAYS	AT5G23150	5	HUA2 (HUA is the full name, means flower in Chinese)		Involved in mRNA processing	mutant early flowering; originally identified as an enhancer of a weak agamous allele
PHOTOPERIOD PATHWAY, CIRCADIAN CLOCK, LIGHT SIGNALING	AT5G24470	5	PRR5 (PSEUDO-RESPONSE REGULATOR 5)	Photoperiod, circadian clock	unknown	mutant late flowering in LD, overexpressor early flowering
	AT5G24860	5	FPF1 (FLOWERING PROMOTING FACTOR 1)	-	Unknown
MERISTEM RESPONSE and DEVELOPMENT	AT5G26147	5	miR156f (micro RNA 156f)	Vegetative to reproductive transition		Overexpression delays flowering
GIBBERELLIN SIGNALING and METABOLISM	AT5G27320	5	GID1C (GA INSENSITIVE DWARF1C)	Gibberellin	soluble nuclear localized GA receptor	triple gid mutants are late flowering in LDs
PHOTOPERIOD PATHWAY, CIRCADIAN CLOCK, LIGHT SIGNALING	AT5G35840	5	PHYC (PHYTOCHROME C)	photoperiod, circadian clock	red/far red light photoreceptor	mutant early flowering in SDs
VERNALIZATION and AUTONOMOUS PATHWAYS	AT5G37055	5	SEF (SERRATED LEAVES AND EARLY FLOWERING)		A homologue of the yeast SWC6 protein, a conserved subunit of the SWR1/SRCAP complex.	mutant early flowering
PHOTOPERIOD PATHWAY, CIRCADIAN CLOCK, LIGHT SIGNALING	AT5G37260	5	CIR1 (CIRCADIAN 1)	photoperiod, circadian clock	MYB transcription factor	mutant slightly early flowering, overexpressor late flowering
PHOTOPERIOD PATHWAY, CIRCADIAN CLOCK, LIGHT SIGNALING	AT5G39660	5	CDF2 (CYCLING DOF FACTOR 2)	Photoperiod	DOF transcription factor	cdf1 cdf2 cdf3 cdf5 quadruple mutants flower early in LDs and SDs
PHOTOPERIOD PATHWAY, CIRCADIAN CLOCK, LIGHT SIGNALING	AT5G46210	5	CUL4 (CULLIN 4)	Light signaling	Component of ubiquitin ligases	cul4 mutant is early flowering in SDs but not LDs
PHOTOPERIOD PATHWAY, CIRCADIAN CLOCK, LIGHT SIGNALING	AT5G47640	5	NFYB2/HAP3B (NUCLEAR FACTOR Y, SUBUNIT B2/HEME ACTIVATED PROTEIN 3B)	Photoperiod	CCAAT-box binding transcription factor	mutant late flowering in LDs but not in SDs; nf-yb2 nf-yb3 double mutant is later than single nf-yb2; overexpression causes early flowering in LDs and SDs
VERNALIZATION and AUTONOMOUS PATHWAYS	AT5G51230	5	EMF2 (EMBRYONIC FLOWER 2)		Homologue of Drosophila protein suppressor of zeste 12 and of Arabidopsis protein VRN2	Mutants are extremely early flowering, flowering as seedlings
GIBBERELLIN SIGNALING and METABOLISM	AT5G51810	5	GA20ox2 (GIBBERELLIN 20-OXIDASE 2)	Gibberellin	gibberellin 20-oxidase activity, GA biosynthesis	slightly late flowering in SD and LD, ga20ox1 ga20ox2 double mutant late flowering in SD and LD
MERISTEM RESPONSE and DEVELOPMENT	AT5G55835	5	miR156h (micro RNA 156h)	Vegetative to reproductive transition
PHOTOPERIOD PATHWAY, CIRCADIAN CLOCK, LIGHT SIGNALING	AT5G57360	5	ZTL (ZEITLUPE)	Circadian clock and photoperiod	E3 ubiquitin ligase, blue lught photoreceptor	Overexpression delays flowering in LDs; mutant slightly late flowering in LDs
VERNALIZATION and AUTONOMOUS PATHWAYS	AT5G57380	5	VIN3 (VERNALIZATION INSENSITIVE 3)	Vernalization		Mutants are insensitive to vernalization.
PHOTOPERIOD PATHWAY, CIRCADIAN CLOCK, LIGHT SIGNALING	AT5G57660	5	COL5 (CONSTANS LIKE 5)	Photoperiod	Zinc finger transcription factor	Overexpression promotes flowering in SDs
PHOTOPERIOD PATHWAY, CIRCADIAN CLOCK, LIGHT SIGNALING	AT5G59560	5	SRR1 (SENSITIVITY TO RED LIGHT REDUCED 1)	photoperiod, circadian clock	nuclear protein	mutant early flowering in LDs and SDs
PHOTOPERIOD PATHWAY, CIRCADIAN CLOCK, LIGHT SIGNALING	AT5G60100	5	PRR3 (PSEUDO-RESPONSE REGULATOR 3)	photoperiod, circadian clock	unknown	overexpressor is late flowering
PHOTOPERIOD PATHWAY, CIRCADIAN CLOCK, LIGHT SIGNALING	AT5G60120	5	TOE2 (TARGET OF EAT 2)	photoperiod	AP2-domain transcription factor	smz snz toe1 toe2 quadruple mutants are early flowering in LDs
MERISTEM RESPONSE and DEVELOPMENT	AT5G60910	5	FUL (FRUITFUL)	Floral integrator and flower meristem identity	MADS-box transcription factor	ap1 cal ful triple mutants fail to produce floral meristems
VERNALIZATION and AUTONOMOUS PATHWAYS	AT5G61150	5	VIP4 (VERNALIZATION INDEPENDENCE 4)		Component of Paf1c	mutant early flowering
PHOTOPERIOD PATHWAY, CIRCADIAN CLOCK, LIGHT SIGNALING	AT5G61380	5	PRR1/TOC1	photoperiod, circadian clock	unknown	mutant early flowering in LD and DD
MERISTEM RESPONSE and DEVELOPMENT	AT5G61850	5	LFY (LEAFY)	Flower meristem identity	Transcription factor	Abnormal flower development
PHOTOPERIOD PATHWAY, CIRCADIAN CLOCK, LIGHT SIGNALING	AT5G62430	5	CDF1 (CYCLING DOF FACTOR 1)	Photoperiod	DOF transcription factor	cdf1 cdf2 cdf3 cdf5 quadruple mutants flower early in LDs and SDs
PHOTOPERIOD PATHWAY, CIRCADIAN CLOCK, LIGHT SIGNALING	AT5G64813	5	LIP1 (LIGHT INSENSITIVE PERIOD 1)	photoperiod, circadian clock	GTPase
VERNALIZATION and AUTONOMOUS PATHWAYS	AT5G65050	5	MAF2 (MADS AFFECTING FLOWERING 2) also called AGL31 (AGAMOUS LIKE 31)		MADS domain transcription factor
VERNALIZATION and AUTONOMOUS PATHWAYS	AT5G65060	5	MAF3 (MADS AFFECTING FLOWERING 3) also called AGL70 (AGAMOUS LIKE 70)		MADS domain transcription factor
VERNALIZATION and AUTONOMOUS PATHWAYS	AT5G65070	5	MAF4 (MADS AFFECTING FLOWERING 4) also called AGL69 (AGAMOUS LIKE 69)		MADS domain transcription factor
VERNALIZATION and AUTONOMOUS PATHWAYS	AT5G65080	5	MAF5 (MADS AFFECTING FLOWERING 5) also called AGL68 (AGAMOUS LIKE 68)		MADS domain transcription factor
