# Supplementary material for: Alternative splicing of flowering time gene FT is associated with halving of time to flowering in coconut
Source: Sci Rep. 2020 Jul 15;10:11640. doi: 10.1038/s41598-020-68431-2 (PMC7363896; doi:10.1038/s41598-020-68431-2)
Supplement: Supplementary file 4 — Supplementary Table 2 (XLSX 22 kb) [file 41598_2020_68431_MOESM4_ESM.xlsx]

## Sheet: Sheet1
Supplementary Table 2 The detailed information of 198 genes in coconut involving in flowering time
Gene number in coconut	Pathway	Gene number in Arabidopsis	Evalue	Gene name	Gene function
CCG012226.1	GIBBERELLIN SIGNALING and METABOLISM	AT1G02400	2.7e-103	GA2ox6 (GIBBERELLIN 2-OXIDASE 6)	gibberellin 2-oxidase
CCG002735.1	GIBBERELLIN SIGNALING and METABOLISM	AT1G02400	3.91e-108	GA2ox6 (GIBBERELLIN 2-OXIDASE 6)	gibberellin 2-oxidase
CCG009706.1	GIBBERELLIN SIGNALING and METABOLISM	AT1G02400	7.91e-60	GA2ox6 (GIBBERELLIN 2-OXIDASE 6)	gibberellin 2-oxidase
CCG024781.1	PHOTOPERIOD PATHWAY, CIRCADIAN CLOCK, LIGHT SIGNALING	AT1G04400	0	CRY2 (CRYPTOCHROME 2)	Blue light photoreceptor
CCG013198.1	PHOTOPERIOD PATHWAY, CIRCADIAN CLOCK, LIGHT SIGNALING	AT1G09570	0	PHYA (PHYTOCHROME A)	Red or far-red light photoreceptor
CCG008434.1	PHOTOPERIOD PATHWAY, CIRCADIAN CLOCK, LIGHT SIGNALING	AT1G12910	0	LWD1/ATAN11 (LIGHT-REGULATED WD 1/ANTHOCYANIN11)	WD40 repeat
CCG002666.1	PHOTOPERIOD PATHWAY, CIRCADIAN CLOCK, LIGHT SIGNALING	AT1G12910	1.54e-148	LWD1/ATAN11 (LIGHT-REGULATED WD 1/ANTHOCYANIN11)	WD40 repeat
CCG022019.1	GIBBERELLIN SIGNALING and METABOLISM	AT1G14920	3.34e-136	GAI (GIBBERELLIC ACID INSENSITIVE)	GRAS family of putative transcription regulators
CCG000860.1	GIBBERELLIN SIGNALING and METABOLISM	AT1G14920	1.16e-121	GAI (GIBBERELLIC ACID INSENSITIVE)	GRAS family of putative transcription regulators
CCG027827.1	VERNALIZATION and AUTONOMOUS PATHWAYS	AT1G17760	0	Cstf77 (CLEAVAGE STIMULATION FACTOR 77)	Component of RNA 3'-processing complex
CCG009593.1	PHOTOPERIOD PATHWAY, CIRCADIAN CLOCK, LIGHT SIGNALING	AT1G22770	0	GI (GIGANTEA)	-
CCG009800.1	PHOTOPERIOD PATHWAY, CIRCADIAN CLOCK, LIGHT SIGNALING	AT1G22770	0	GI (GIGANTEA)	-
CCG016704.1	MERISTEM RESPONSE and DEVELOPMENT	AT1G24260	3.71e-35	SEP3 (SEPALLATA 3)	MADS-box transcription factor
CCG021941.1	MERISTEM RESPONSE and DEVELOPMENT	AT1G24260	2.41e-35	SEP3 (SEPALLATA 3)	MADS-box transcription factor
CCG019990.1	MERISTEM RESPONSE and DEVELOPMENT	AT1G24260	7.03e-32	SEP3 (SEPALLATA 3)	MADS-box transcription factor
CCG006598.1	MERISTEM RESPONSE and DEVELOPMENT	AT1G24260	8.18e-106	SEP3 (SEPALLATA 3)	MADS-box transcription factor
CCG015232.1	PHOTOPERIOD PATHWAY, CIRCADIAN CLOCK, LIGHT SIGNALING	AT1G25540	0	PFT1 (PHYTOCHROME AND FLOWERING TIME 1)	Mediator Complex Subunit 25
CCG026800.1	GIBBERELLIN SIGNALING and METABOLISM	AT1G30040	4.2e-130	GA2ox2 (GIBBERELLIN 2-OXIDASE 2)	gibberellin 2-oxidase
CCG004731.1	GIBBERELLIN SIGNALING and METABOLISM	AT1G30040	9.58e-122	GA2ox2 (GIBBERELLIN 2-OXIDASE 2)	gibberellin 2-oxidase
CCG002697.2	GIBBERELLIN SIGNALING and METABOLISM	AT1G30040	6.87e-120	GA2ox2 (GIBBERELLIN 2-OXIDASE 2)	gibberellin 2-oxidase
CCG000387.1	PHOTOPERIOD PATHWAY, CIRCADIAN CLOCK, LIGHT SIGNALING	AT1G53090	6.69e-95	SPA4 (SPA1-RELATED 4)	WD-40 and protein kinase-like domain
CCG000365.1	PHOTOPERIOD PATHWAY, CIRCADIAN CLOCK, LIGHT SIGNALING	AT1G53090	4.02e-33	SPA4 (SPA1-RELATED 4)	WD-40 and protein kinase-like domain
CCG009682.1	MERISTEM RESPONSE and DEVELOPMENT	AT1G53160	9.62e-31	SPL4 (SQUAMOSA PROMOTER BINDING PROTEIN-LIKE 4)	SBP transcription factor
CCG025910.1	PHOTOPERIOD PATHWAY, CIRCADIAN CLOCK, LIGHT SIGNALING	AT1G54830	1.08e-47	NFYC9 (NUCLEAR TRANSCRIPTION FACTOR Y SUBUNIT C-9)	CCAAT-box binding transcription factor
CCG027653.1	PHOTOPERIOD PATHWAY, CIRCADIAN CLOCK, LIGHT SIGNALING	AT1G54830	8.94e-50	NFYC9 (NUCLEAR TRANSCRIPTION FACTOR Y SUBUNIT C-9)	CCAAT-box binding transcription factor
CCG006715.1	PHOTOPERIOD PATHWAY, CIRCADIAN CLOCK, LIGHT SIGNALING	AT1G54830	5.95e-63	NFYC9 (NUCLEAR TRANSCRIPTION FACTOR Y SUBUNIT C-9)	CCAAT-box binding transcription factor
CCG017453.1	VERNALIZATION and AUTONOMOUS PATHWAYS	AT1G55250	1.59e-131	HUB2 (HISTONE MONOUBIQUITINATION 2)	E3 enzyme involved in monoubiquitination of histone 2B
CCG023231.1	VERNALIZATION and AUTONOMOUS PATHWAYS	AT1G55250	2.53e-59	HUB2 (HISTONE MONOUBIQUITINATION 2)	E3 enzyme involved in monoubiquitination of histone 2B
CCG012647.1	PHOTOPERIOD PATHWAY, CIRCADIAN CLOCK, LIGHT SIGNALING	AT1G56170	7.42e-62	NFYC2/HAP5B (NUCLEAR TRANSCRIPTION FACTOR Y SUBUNIT C-2/HEME ACTIVATED PROTEIN 5B)	CCAAT-box binding transcription factor
CCG016590.1	PHOTOPERIOD PATHWAY, CIRCADIAN CLOCK, LIGHT SIGNALING	AT1G56170	1.72e-62	NFYC2/HAP5B (NUCLEAR TRANSCRIPTION FACTOR Y SUBUNIT C-2/HEME ACTIVATED PROTEIN 5B)	CCAAT-box binding transcription factor
CCG021875.1	PHOTOPERIOD PATHWAY, CIRCADIAN CLOCK, LIGHT SIGNALING	AT1G56170	2.56e-24	NFYC2/HAP5B (NUCLEAR TRANSCRIPTION FACTOR Y SUBUNIT C-2/HEME ACTIVATED PROTEIN 5B)	CCAAT-box binding transcription factor
CCG010271.1	PHOTOPERIOD PATHWAY, CIRCADIAN CLOCK, LIGHT SIGNALING	AT1G56170	7.41e-61	NFYC2/HAP5B (NUCLEAR TRANSCRIPTION FACTOR Y SUBUNIT C-2/HEME ACTIVATED PROTEIN 5B)	CCAAT-box binding transcription factor
CCG013606.1	PHOTOPERIOD PATHWAY, CIRCADIAN CLOCK, LIGHT SIGNALING	AT1G56170	1.12e-52	NFYC2/HAP5B (NUCLEAR TRANSCRIPTION FACTOR Y SUBUNIT C-2/HEME ACTIVATED PROTEIN 5B)	CCAAT-box binding transcription factor
CCG027553.1	PHOTOPERIOD PATHWAY, CIRCADIAN CLOCK, LIGHT SIGNALING	AT1G56170	5.05e-74	NFYC2/HAP5B (NUCLEAR TRANSCRIPTION FACTOR Y SUBUNIT C-2/HEME ACTIVATED PROTEIN 5B)	CCAAT-box binding transcription factor
CCG013338.1	VERNALIZATION and AUTONOMOUS PATHWAYS	AT1G61040	0	VIP5 (VERNALIZATION INDEPENDENCE 5)	Component of Paf1c
CCG013906.1	VERNALIZATION and AUTONOMOUS PATHWAYS	AT1G61040	1.21e-166	VIP5 (VERNALIZATION INDEPENDENCE 5)	Component of Paf1c
CCG009539.1	PHOTOPERIOD PATHWAY, CIRCADIAN CLOCK, LIGHT SIGNALING	AT1G65480	8.24e-76	FT (FLOWERING LOCUS T)	Phosphatidylethanolamine-binding protein homologues
CCG014033.1	PHOTOPERIOD PATHWAY, CIRCADIAN CLOCK, LIGHT SIGNALING	AT1G65480	1.43e-40	FT (FLOWERING LOCUS T)	Phosphatidylethanolamine-binding protein homologues
CCG023905.1	PHOTOPERIOD PATHWAY, CIRCADIAN CLOCK, LIGHT SIGNALING	AT1G65480	2.12e-99	FT (FLOWERING LOCUS T)	Phosphatidylethanolamine-binding protein homologues
CCG016739.1	PHOTOPERIOD PATHWAY, CIRCADIAN CLOCK, LIGHT SIGNALING	AT1G65480	1.9e-98	FT (FLOWERING LOCUS T)	Phosphatidylethanolamine-binding protein homologues
CCG025329.1	PHOTOPERIOD PATHWAY, CIRCADIAN CLOCK, LIGHT SIGNALING	AT1G65480	3.85e-64	FT (FLOWERING LOCUS T)	Phosphatidylethanolamine-binding protein homologues
CCG003410.1	PHOTOPERIOD PATHWAY, CIRCADIAN CLOCK, LIGHT SIGNALING	AT1G68050	0	FKF1 (FLAVIN BINDING, KELCH REPEAT, F-BOX 1)	E3 ubiquitin ligase, blue light photoreceptor
CCG015237.1	PHOTOPERIOD PATHWAY, CIRCADIAN CLOCK, LIGHT SIGNALING	AT1G68840	1.39e-125	TEM2 (TEMPRANILLO 2)	AP2-domain transcription factor
CCG023738.1	PHOTOPERIOD PATHWAY, CIRCADIAN CLOCK, LIGHT SIGNALING	AT1G68840	5.59e-118	TEM2 (TEMPRANILLO 2)	AP2-domain transcription factor
CCG013681.1	PHOTOPERIOD PATHWAY, CIRCADIAN CLOCK, LIGHT SIGNALING	AT1G68840	4.54e-117	TEM2 (TEMPRANILLO 2)	AP2-domain transcription factor
CCG003072.1	PHOTOPERIOD PATHWAY, CIRCADIAN CLOCK, LIGHT SIGNALING	AT1G68840	1.15e-65	TEM2 (TEMPRANILLO 2)	AP2-domain transcription factor
CCG000335.1	PHOTOPERIOD PATHWAY, CIRCADIAN CLOCK, LIGHT SIGNALING	AT1G68840	1.48e-132	TEM2 (TEMPRANILLO 2)	AP2-domain transcription factor
CCG024207.1	VERNALIZATION and AUTONOMOUS PATHWAYS	AT1G71800	7.65e-89	Cstf64 ((CLEAVAGE STIMULATION FACTOR 64)	Component of RNA 3'-processing complex
CCG006938.1	VERNALIZATION and AUTONOMOUS PATHWAYS	AT1G71800	1.35e-45	Cstf64 ((CLEAVAGE STIMULATION FACTOR 64)	Component of RNA 3'-processing complex
CCG009391.2	VERNALIZATION and AUTONOMOUS PATHWAYS	AT1G76710	0	SDG26 (SET DOMAIN GROUP 26)	SET domain protein
CCG020493.1	VERNALIZATION and AUTONOMOUS PATHWAYS	AT1G77300	1.23e-144	EFS (EARLY FLOWERING IN SHORT DAYS) also called SDG8 (SET DOMAIN GROUP 8)	SET domain protein involved in histone modification probably functionally related to Paf1C
CCG001798.1	VERNALIZATION and AUTONOMOUS PATHWAYS	AT1G77300	6.13e-144	EFS (EARLY FLOWERING IN SHORT DAYS) also called SDG8 (SET DOMAIN GROUP 8)	SET domain protein involved in histone modification probably functionally related to Paf1C
CCG008589.1	VERNALIZATION and AUTONOMOUS PATHWAYS	AT1G79730	2.41e-152	ELF7 (EARLY FLOWERING 7)	Component of Paf1c
CCG022780.1	VERNALIZATION and AUTONOMOUS PATHWAYS	AT1G79730	1.53e-63	ELF7 (EARLY FLOWERING 7)	Component of Paf1c
CCG020152.1	VERNALIZATION and AUTONOMOUS PATHWAYS	AT2G02760	4.58e-22	UBC2 (UBIQUITIN CONJUGATING ENZYME 2)	E2 enzyme involved in monoubiquitination of histone 2B
CCG025831.2	VERNALIZATION and AUTONOMOUS PATHWAYS	AT2G02760	4.05e-98	UBC2 (UBIQUITIN CONJUGATING ENZYME 2)	E2 enzyme involved in monoubiquitination of histone 2B
CCG000654.1	VERNALIZATION and AUTONOMOUS PATHWAYS	AT2G02760	7.17e-20	UBC2 (UBIQUITIN CONJUGATING ENZYME 2)	E2 enzyme involved in monoubiquitination of histone 2B
CCG005972.1	VERNALIZATION and AUTONOMOUS PATHWAYS	AT2G06210	5.39e-99	VIP6 (VERNALIZATION INDEPENDENCE 6) also called EARLY FLOWERING 8 (ELF8)	Component of Paf1c
CCG005973.1	VERNALIZATION and AUTONOMOUS PATHWAYS	AT2G06210	0	VIP6 (VERNALIZATION INDEPENDENCE 6) also called EARLY FLOWERING 8 (ELF8)	Component of Paf1c
CCG025394.1	VERNALIZATION and AUTONOMOUS PATHWAYS	AT2G06210	6.01e-159	VIP6 (VERNALIZATION INDEPENDENCE 6) also called EARLY FLOWERING 8 (ELF8)	Component of Paf1c
CCG006964.1	PHOTOPERIOD PATHWAY, CIRCADIAN CLOCK, LIGHT SIGNALING	AT2G18790	0	PHYB (PHYTOCHROME B)	Red/Far-red light photoreceptor
CCG012966.1	PHOTOPERIOD PATHWAY, CIRCADIAN CLOCK, LIGHT SIGNALING	AT2G18790	0	PHYB (PHYTOCHROME B)	Red/Far-red light photoreceptor
CCG018113.1	VERNALIZATION and AUTONOMOUS PATHWAYS	AT2G19520	0	FVE	MSI-homologue
CCG013936.3	PHOTOPERIOD PATHWAY, CIRCADIAN CLOCK, LIGHT SIGNALING	AT2G21070	0	FIO1 (FIONA1)	unknown (nuclear localized)
CCG005096.1	0	AT2G21660	1.05e-45	ATGRP7	RNA-binding protein
CCG020898.1	0	AT2G21660	2.28e-45	ATGRP7	RNA-binding protein
CCG019638.1	MERISTEM RESPONSE and DEVELOPMENT	AT2G22540	1.77e-98	SVP (SHORT VEGETATIVE PHASE)	MADS-box transcription factor
CCG015075.1	MERISTEM RESPONSE and DEVELOPMENT	AT2G22540	1.15e-88	SVP (SHORT VEGETATIVE PHASE)	MADS-box transcription factor
CCG004066.1	MERISTEM RESPONSE and DEVELOPMENT	AT2G22540	5.15e-33	SVP (SHORT VEGETATIVE PHASE)	MADS-box transcription factor
CCG025613.1	VERNALIZATION and AUTONOMOUS PATHWAYS	AT2G23380	1.13e-92	CLF (CURLY LEAF)	SET domain protein component of polycomb repressive complex 2
CCG018246.1	VERNALIZATION and AUTONOMOUS PATHWAYS	AT2G23380	0	CLF (CURLY LEAF)	SET domain protein component of polycomb repressive complex 2
CCG009157.1	MERISTEM RESPONSE and DEVELOPMENT	AT2G27990	8.45e-85	PNF (POUND-FOOLISH)	BEL1-like homeodomain transcription factor
CCG005762.2	PHOTOPERIOD PATHWAY, CIRCADIAN CLOCK, LIGHT SIGNALING	AT2G28550	1.84e-112	TOE1 (TARGET OF EAT 1)	AP2-domain transcription factor
CCG016169.1	PHOTOPERIOD PATHWAY, CIRCADIAN CLOCK, LIGHT SIGNALING	AT2G28550	1.43e-102	TOE1 (TARGET OF EAT 1)	AP2-domain transcription factor
CCG007593.1	PHOTOPERIOD PATHWAY, CIRCADIAN CLOCK, LIGHT SIGNALING	AT2G28550	4.67e-97	TOE1 (TARGET OF EAT 1)	AP2-domain transcription factor
CCG002883.2	PHOTOPERIOD PATHWAY, CIRCADIAN CLOCK, LIGHT SIGNALING	AT2G28550	6.88e-94	TOE1 (TARGET OF EAT 1)	AP2-domain transcription factor
CCG010196.2	PHOTOPERIOD PATHWAY, CIRCADIAN CLOCK, LIGHT SIGNALING	AT2G32950	0	COP1 (CONSTITUTIVE PHOTOMORPHOGENIC 1)	E3 ubiquitin ligase
CCG023208.1	MERISTEM RESPONSE and DEVELOPMENT	AT2G33810	7.9e-37	SPL3 (SQUAMOSA PROMOTER BINDING PROTEIN-LIKE 3)	SBP transcription factor
CCG008056.1	MERISTEM RESPONSE and DEVELOPMENT	AT2G33810	7.53e-36	SPL3 (SQUAMOSA PROMOTER BINDING PROTEIN-LIKE 3)	SBP transcription factor
CCG016777.1	VERNALIZATION and AUTONOMOUS PATHWAYS	AT2G33835	2.45e-29	FES (FRIGIDA ESSENTIAL 1)	A CCCH zinc finger protein
CCG001359.1	MERISTEM RESPONSE and DEVELOPMENT	AT2G42200	3.24e-39	SPL9 (SQUAMOSA PROMOTER BINDING PROTEIN-LIKE 9)	SBP transcription factor
CCG024262.1	MERISTEM RESPONSE and DEVELOPMENT	AT2G42200	1.91e-48	SPL9 (SQUAMOSA PROMOTER BINDING PROTEIN-LIKE 9)	SBP transcription factor
CCG019030.1	MERISTEM RESPONSE and DEVELOPMENT	AT2G42200	1.23e-55	SPL9 (SQUAMOSA PROMOTER BINDING PROTEIN-LIKE 9)	SBP transcription factor
CCG014573.1	VERNALIZATION and AUTONOMOUS PATHWAYS	AT2G43410	0	FPA	RNA-binding protein
CCG009851.1	VERNALIZATION and AUTONOMOUS PATHWAYS	AT2G43410	4.65e-176	FPA	RNA-binding protein
CCG022486.1	VERNALIZATION and AUTONOMOUS PATHWAYS	AT2G44950	0	HUB1 (HISTONE MONOUBIQUITINATION 1)	E3 enzyme involved in monoubiquitination of histone 2B
CCG026034.1	VERNALIZATION and AUTONOMOUS PATHWAYS	AT2G44950	0	HUB1 (HISTONE MONOUBIQUITINATION 1)	E3 enzyme involved in monoubiquitination of histone 2B
CCG012170.1	MERISTEM RESPONSE and DEVELOPMENT	AT2G45640	1.94e-60	SAP18 (SIN3-ASSOCIATED POLYPEPTIDE 18)	Histone deacetylase complex subunit
CCG008583.1	MERISTEM RESPONSE and DEVELOPMENT	AT2G45660	1.52e-56	SOC1 (SUPPRESSOR OF OVEREXPRESSION OF CONSTANS)	MADS-box transcription factor
CCG008584.1	MERISTEM RESPONSE and DEVELOPMENT	AT2G45660	9.98e-59	SOC1 (SUPPRESSOR OF OVEREXPRESSION OF CONSTANS)	MADS-box transcription factor
CCG008883.1	MERISTEM RESPONSE and DEVELOPMENT	AT2G45660	7.67e-21	SOC1 (SUPPRESSOR OF OVEREXPRESSION OF CONSTANS)	MADS-box transcription factor
CCG022773.1	MERISTEM RESPONSE and DEVELOPMENT	AT2G45660	2.87e-68	SOC1 (SUPPRESSOR OF OVEREXPRESSION OF CONSTANS)	MADS-box transcription factor
CCG017544.1	MERISTEM RESPONSE and DEVELOPMENT	AT2G45660	2.29e-26	SOC1 (SUPPRESSOR OF OVEREXPRESSION OF CONSTANS)	MADS-box transcription factor
CCG020167.1	MERISTEM RESPONSE and DEVELOPMENT	AT2G45660	3.94e-27	SOC1 (SUPPRESSOR OF OVEREXPRESSION OF CONSTANS)	MADS-box transcription factor
CCG026405.2	PHOTOPERIOD PATHWAY, CIRCADIAN CLOCK, LIGHT SIGNALING	AT2G46340	2.02e-177	SPA1 (SUPPRESSOR OF PHYA-105)	WD-40 and protein kinase-like domain
CCG014441.1	PHOTOPERIOD PATHWAY, CIRCADIAN CLOCK, LIGHT SIGNALING	AT2G46340	0	SPA1 (SUPPRESSOR OF PHYA-105)	WD-40 and protein kinase-like domain
CCG005244.3	PHOTOPERIOD PATHWAY, CIRCADIAN CLOCK, LIGHT SIGNALING	AT2G46790	9.09e-51	PRR9 (PSEUDO-RESPONSE REGULATOR 9)	unknown
CCG002108.1	PHOTOPERIOD PATHWAY, CIRCADIAN CLOCK, LIGHT SIGNALING	AT2G47700	3.65e-42	RFI2 (RED AND FAR-RED INSENSITIVE 2)	RING-domain zinc finger transcription factor
CCG004103.2	VERNALIZATION and AUTONOMOUS PATHWAYS	AT3G04610	2.82e-139	FLK (FLOWERING LATE KH MOTIF)	RNA binding protein
CCG006020.1	VERNALIZATION and AUTONOMOUS PATHWAYS	AT3G04610	4.73e-172	FLK (FLOWERING LATE KH MOTIF)	RNA binding protein
CCG020106.1	PHOTOPERIOD PATHWAY, CIRCADIAN CLOCK, LIGHT SIGNALING	AT3G04910	0	WNK1 ((WITH NO LYSINE (K) 1))	0
CCG000676.1	PHOTOPERIOD PATHWAY, CIRCADIAN CLOCK, LIGHT SIGNALING	AT3G04910	2.93e-63	WNK1 ((WITH NO LYSINE (K) 1))	0
CCG018178.1	VERNALIZATION and AUTONOMOUS PATHWAYS	AT3G10390	0	FLD (FLOWERING LOCUS D)	Hisone deacetylation associated protein
CCG025120.1	VERNALIZATION and AUTONOMOUS PATHWAYS	AT3G12810	0	PIE1 (PHOTOPERIOD INDEPENDENT EARLY FLOWERING 1)	Similar to ATP-dependent, chromatin-remodeling proteins of the ISWI and SWI2/SNF2 family
CCG016786.1	MERISTEM RESPONSE and DEVELOPMENT	AT3G15270	1e-43	SPL5 (SQUAMOSA PROMOTER BINDING PROTEIN-LIKE 5)	SBP transcription factor
CCG020568.1	PHOTOPERIOD PATHWAY, CIRCADIAN CLOCK, LIGHT SIGNALING	AT3G15354	0	SPA3 (SPA1-RELATED 3)	WD-40 and protein kinase-like domain
CCG017344.1	VERNALIZATION and AUTONOMOUS PATHWAYS	AT3G18990	9.92e-25	VRN1 (VERNALIZATION 1)	0
CCG022455.2	VERNALIZATION and AUTONOMOUS PATHWAYS	AT3G18990	2.64e-23	VRN1 (VERNALIZATION 1)	0
CCG002371.2	VERNALIZATION and AUTONOMOUS PATHWAYS	AT3G24440	1.26e-166	VIL1 (VERNALIZATION INSENSTIVE 3 LIKE 1) also called VRN5 (VERNALIZATION 5)	0
CCG018047.1	VERNALIZATION and AUTONOMOUS PATHWAYS	AT3G33520	1.05e-77	ESD1 (EARLY IN SHORT DAYS 1) also called ACTIN RELATED PROTEIN 6 (ARP6)	0
CCG015108.1	PHOTOPERIOD PATHWAY, CIRCADIAN CLOCK, LIGHT SIGNALING	AT3G47500	2.66e-90	CDF3 (CYCLING DOF FACTOR 3)	DOF transcription factor
CCG015109.1	PHOTOPERIOD PATHWAY, CIRCADIAN CLOCK, LIGHT SIGNALING	AT3G47500	2.66e-90	CDF3 (CYCLING DOF FACTOR 3)	DOF transcription factor
CCG021349.2	VERNALIZATION and AUTONOMOUS PATHWAYS	AT3G48430	1.09e-124	REF6 (RELATIVE OF EARLY FLOWERING 6)	Jumonji protein that is involved in histone demethylation
CCG013523.2	VERNALIZATION and AUTONOMOUS PATHWAYS	AT3G48430	0	REF6 (RELATIVE OF EARLY FLOWERING 6)	Jumonji protein that is involved in histone demethylation
CCG005222.2	VERNALIZATION and AUTONOMOUS PATHWAYS	AT3G49600	0	UBP26 (UBIQUITIN-SPECIFIC PROTEASE 26)	Protease that removes ubiquitin from histone 2B
CCG003020.1	VERNALIZATION and AUTONOMOUS PATHWAYS	AT4G00650	1.31e-39	FRI (FRIGIDA)	0
CCG007789.1	VERNALIZATION and AUTONOMOUS PATHWAYS	AT4G02560	1.32e-127	LD (LUMINIDEPENDENS)	Homeodomain protein
CCG009416.3	VERNALIZATION and AUTONOMOUS PATHWAYS	AT4G02560	1.62e-47	LD (LUMINIDEPENDENS)	Homeodomain protein
CCG021200.1	PHOTOPERIOD PATHWAY, CIRCADIAN CLOCK, LIGHT SIGNALING	AT4G14540	3.58e-66	NFYB3/HAP3C (NUCLEAR FACTOR Y, SUBUNIT B3/HEME ACTIVATED PROTEIN 3C)	CCAAT-box binding transcription factor
CCG023902.1	PHOTOPERIOD PATHWAY, CIRCADIAN CLOCK, LIGHT SIGNALING	AT4G14540	1.03e-54	NFYB3/HAP3C (NUCLEAR FACTOR Y, SUBUNIT B3/HEME ACTIVATED PROTEIN 3C)	CCAAT-box binding transcription factor
CCG023570.1	PHOTOPERIOD PATHWAY, CIRCADIAN CLOCK, LIGHT SIGNALING	AT4G14540	1.44e-68	NFYB3/HAP3C (NUCLEAR FACTOR Y, SUBUNIT B3/HEME ACTIVATED PROTEIN 3C)	CCAAT-box binding transcription factor
CCG002890.1	PHOTOPERIOD PATHWAY, CIRCADIAN CLOCK, LIGHT SIGNALING	AT4G14540	6.12e-62	NFYB3/HAP3C (NUCLEAR FACTOR Y, SUBUNIT B3/HEME ACTIVATED PROTEIN 3C)	CCAAT-box binding transcription factor
CCG002441.1	PHOTOPERIOD PATHWAY, CIRCADIAN CLOCK, LIGHT SIGNALING	AT4G14540	1.72e-65	NFYB3/HAP3C (NUCLEAR FACTOR Y, SUBUNIT B3/HEME ACTIVATED PROTEIN 3C)	CCAAT-box binding transcription factor
CCG001937.1	PHOTOPERIOD PATHWAY, CIRCADIAN CLOCK, LIGHT SIGNALING	AT4G14540	5.44e-53	NFYB3/HAP3C (NUCLEAR FACTOR Y, SUBUNIT B3/HEME ACTIVATED PROTEIN 3C)	CCAAT-box binding transcription factor
CCG016204.1	PHOTOPERIOD PATHWAY, CIRCADIAN CLOCK, LIGHT SIGNALING	AT4G14540	2.48e-56	NFYB3/HAP3C (NUCLEAR FACTOR Y, SUBUNIT B3/HEME ACTIVATED PROTEIN 3C)	CCAAT-box binding transcription factor
CCG013293.1	PHOTOPERIOD PATHWAY, CIRCADIAN CLOCK, LIGHT SIGNALING	AT4G14540	9.59e-51	NFYB3/HAP3C (NUCLEAR FACTOR Y, SUBUNIT B3/HEME ACTIVATED PROTEIN 3C)	CCAAT-box binding transcription factor
CCG000327.1	PHOTOPERIOD PATHWAY, CIRCADIAN CLOCK, LIGHT SIGNALING	AT4G14540	2.7e-50	NFYB3/HAP3C (NUCLEAR FACTOR Y, SUBUNIT B3/HEME ACTIVATED PROTEIN 3C)	CCAAT-box binding transcription factor
CCG002103.1		AT4G15880	1.88e-127	ESD4 (EARLY IN SHORT DAYS 4)	SUMO specific protease
CCG004962.1		AT4G15880	6.63e-111	ESD4 (EARLY IN SHORT DAYS 4)	SUMO specific protease
CCG018305.2	VERNALIZATION and AUTONOMOUS PATHWAYS	AT4G16280	8.23e-104	FCA (FLOWERING TIME CONTROL PROTEIN ALPHA)	RNA binding protein
CCG007724.1	VERNALIZATION and AUTONOMOUS PATHWAYS	AT4G16280	6.23e-57	FCA (FLOWERING TIME CONTROL PROTEIN ALPHA)	RNA binding protein
CCG019891.1	GIBBERELLIN SIGNALING and METABOLISM	AT4G21200	9.75e-139	GA2ox8 (GIBBERELLIN 2-OXIDASE 8)	gibberellin 2-oxidase
CCG012310.1	GIBBERELLIN SIGNALING and METABOLISM	AT4G21200	1.73e-81	GA2ox8 (GIBBERELLIN 2-OXIDASE 8)	gibberellin 2-oxidase
CCG011915.1	GIBBERELLIN SIGNALING and METABOLISM	AT4G21200	5.09e-38	GA2ox8 (GIBBERELLIN 2-OXIDASE 8)	gibberellin 2-oxidase
CCG027514.1	VERNALIZATION and AUTONOMOUS PATHWAYS	AT4G22950	4.06e-68	AGL19 (AGAMOUS-LIKE 19)	MADS domain transcription factor
CCG011580.1	VERNALIZATION and AUTONOMOUS PATHWAYS	AT4G29830	4.11e-27	VIP3 (VERNALIZATION INDEPENDENCE 3)	Component of Paf1c
CCG027299.1	VERNALIZATION and AUTONOMOUS PATHWAYS	AT4G29830	1.17e-47	VIP3 (VERNALIZATION INDEPENDENCE 3)	Component of Paf1c
CCG025503.1	VERNALIZATION and AUTONOMOUS PATHWAYS	AT4G29830	9.33e-179	VIP3 (VERNALIZATION INDEPENDENCE 3)	Component of Paf1c
CCG021238.1	VERNALIZATION and AUTONOMOUS PATHWAYS	AT4G32980	6.52e-61	ATH1 (ARABIDOPSIS THALIANA HOMEOBOX 1)	0
CCG026413.2	VERNALIZATION and AUTONOMOUS PATHWAYS	AT4G32980	2.46e-20	ATH1 (ARABIDOPSIS THALIANA HOMEOBOX 1)	0
CCG022276.1	PHOTOPERIOD PATHWAY, CIRCADIAN CLOCK, LIGHT SIGNALING	AT4G34530	6.77e-47	CIB1 (CRYPTOCHROME INTERACTING Bhlh	bHLH transcription factor
CCG009615.1	PHOTOPERIOD PATHWAY, CIRCADIAN CLOCK, LIGHT SIGNALING	AT4G34530	1.15e-50	CIB1 (CRYPTOCHROME INTERACTING Bhlh	bHLH transcription factor
CCG008683.1	MERISTEM RESPONSE and DEVELOPMENT	AT4G35900	5.52e-30	FD (FLOWERING LOCUS D)	bZIP transcription factor
CCG019725.1	VERNALIZATION and AUTONOMOUS PATHWAYS	AT4G39400	0	BRI1 (BRASSINOSTEROID INSENSITIVE 1)	Brassinosteroid receptor
CCG025108.1	VERNALIZATION and AUTONOMOUS PATHWAYS	AT4G39400	0	BRI1 (BRASSINOSTEROID INSENSITIVE 1)	Brassinosteroid receptor
CCG000745.2	VERNALIZATION and AUTONOMOUS PATHWAYS	AT4G39400	0	BRI1 (BRASSINOSTEROID INSENSITIVE 1)	Brassinosteroid receptor
CCG004603.2	MERISTEM RESPONSE and DEVELOPMENT	AT5G02030	1.17e-63	PNY (PENNYWISE)	BEL1-like homeodomain transcription factor
CCG002018.1	MERISTEM RESPONSE and DEVELOPMENT	AT5G02030	8.34e-45	PNY (PENNYWISE)	BEL1-like homeodomain transcription factor
CCG015937.1	MERISTEM RESPONSE and DEVELOPMENT	AT5G02030	5.96e-11	PNY (PENNYWISE)	BEL1-like homeodomain transcription factor
CCG015938.1	MERISTEM RESPONSE and DEVELOPMENT	AT5G02030	1.14e-36	PNY (PENNYWISE)	BEL1-like homeodomain transcription factor
CCG001117.1	MERISTEM RESPONSE and DEVELOPMENT	AT5G02030	9.22e-79	PNY (PENNYWISE)	BEL1-like homeodomain transcription factor
CCG004468.1	MERISTEM RESPONSE and DEVELOPMENT	AT5G02030	6.15e-63	PNY (PENNYWISE)	BEL1-like homeodomain transcription factor
CCG021029.1	MERISTEM RESPONSE and DEVELOPMENT	AT5G03840	9.5e-53	TFL1 (TERMINAL FLOWER 1)	Phosphatidylethanolamine-binding protein
CCG008742.1	VERNALIZATION and AUTONOMOUS PATHWAYS	AT5G04240	0	ELF6 (EARLY FLOWERING 6)	Jumonji protein involved in histone demethylation
CCG010247.1	VERNALIZATION and AUTONOMOUS PATHWAYS	AT5G11530	4.93e-12	EMF1 (EMBRYONIC FLOWER 1)	Proposed to be involved in polycomb group-mediated gene silencing with a role related to PRC1 in animals.
CCG019607.1	VERNALIZATION and AUTONOMOUS PATHWAYS	AT5G13480	3.39e-153	FY	Polyadenylation factor
CCG003545.1	VERNALIZATION and AUTONOMOUS PATHWAYS	AT5G13480	1.27e-49	FY	Polyadenylation factor
CCG025784.1	PHOTOPERIOD PATHWAY, CIRCADIAN CLOCK, LIGHT SIGNALING	AT5G15840	5.58e-13	CO (CONSTANS)	Zinc finger transcription factor
CCG011520.1	0	AT5G17690	3.02e-61	TFL2 (TERMINAL FLOWER 2) also called LHP1 (LIKE HETEROCHROMATIN 1)	CHROMO-domain protein
CCG025000.2	VERNALIZATION and AUTONOMOUS PATHWAYS	AT5G23150	2.6e-94	HUA2 (HUA is the full name, means flower in Chinese)	Involved in mRNA processing
CCG017893.1	VERNALIZATION and AUTONOMOUS PATHWAYS	AT5G23150	6.05e-106	HUA2 (HUA is the full name, means flower in Chinese)	Involved in mRNA processing
CCG014925.2	VERNALIZATION and AUTONOMOUS PATHWAYS	AT5G23150	3.87e-45	HUA2 (HUA is the full name, means flower in Chinese)	Involved in mRNA processing
CCG011589.1		AT5G24860	2.51e-46	FPF1 (FLOWERING PROMOTING FACTOR 1)	Unknown
CCG009426.1		AT5G24860	7.3e-45	FPF1 (FLOWERING PROMOTING FACTOR 1)	Unknown
CCG009427.1		AT5G24860	1.68e-43	FPF1 (FLOWERING PROMOTING FACTOR 1)	Unknown
CCG004944.1		AT5G24860	2.51e-46	FPF1 (FLOWERING PROMOTING FACTOR 1)	Unknown
CCG000368.1		AT5G24860	2.12e-41	FPF1 (FLOWERING PROMOTING FACTOR 1)	Unknown
CCG009743.1	PHOTOPERIOD PATHWAY, CIRCADIAN CLOCK, LIGHT SIGNALING	AT5G37260	5.99e-40	CIR1 (CIRCADIAN 1)	MYB transcription factor
CCG012623.1	PHOTOPERIOD PATHWAY, CIRCADIAN CLOCK, LIGHT SIGNALING	AT5G39660	4.64e-78	CDF2 (CYCLING DOF FACTOR 2)	DOF transcription factor
CCG012624.1	PHOTOPERIOD PATHWAY, CIRCADIAN CLOCK, LIGHT SIGNALING	AT5G39660	4.64e-78	CDF2 (CYCLING DOF FACTOR 2)	DOF transcription factor
CCG024148.1	PHOTOPERIOD PATHWAY, CIRCADIAN CLOCK, LIGHT SIGNALING	AT5G39660	3.19e-46	CDF2 (CYCLING DOF FACTOR 2)	DOF transcription factor
CCG007484.1	PHOTOPERIOD PATHWAY, CIRCADIAN CLOCK, LIGHT SIGNALING	AT5G39660	6.3e-87	CDF2 (CYCLING DOF FACTOR 2)	DOF transcription factor
CCG026087.1	PHOTOPERIOD PATHWAY, CIRCADIAN CLOCK, LIGHT SIGNALING	AT5G39660	3.19e-67	CDF2 (CYCLING DOF FACTOR 2)	DOF transcription factor
CCG023595.1	PHOTOPERIOD PATHWAY, CIRCADIAN CLOCK, LIGHT SIGNALING	AT5G39660	9.94e-68	CDF2 (CYCLING DOF FACTOR 2)	DOF transcription factor
CCG002079.1	PHOTOPERIOD PATHWAY, CIRCADIAN CLOCK, LIGHT SIGNALING	AT5G39660	3.33e-74	CDF2 (CYCLING DOF FACTOR 2)	DOF transcription factor
CCG028015.1	PHOTOPERIOD PATHWAY, CIRCADIAN CLOCK, LIGHT SIGNALING	AT5G46210	0	CUL4 (CULLIN 4)	Component of ubiquitin ligases
CCG002095.1	PHOTOPERIOD PATHWAY, CIRCADIAN CLOCK, LIGHT SIGNALING	AT5G46210	0	CUL4 (CULLIN 4)	Component of ubiquitin ligases
CCG012011.1	VERNALIZATION and AUTONOMOUS PATHWAYS	AT5G51230	4.98e-37	EMF2 (EMBRYONIC FLOWER 2)	Homologue of Drosophila protein suppressor of zeste 12 and of Arabidopsis protein VRN2
CCG011617.1	VERNALIZATION and AUTONOMOUS PATHWAYS	AT5G51230	0	EMF2 (EMBRYONIC FLOWER 2)	Homologue of Drosophila protein suppressor of zeste 12 and of Arabidopsis protein VRN2
CCG009278.2	PHOTOPERIOD PATHWAY, CIRCADIAN CLOCK, LIGHT SIGNALING	AT5G57360	0	ZTL (ZEITLUPE)	E3 ubiquitin ligase, blue lught photoreceptor
CCG014843.1	PHOTOPERIOD PATHWAY, CIRCADIAN CLOCK, LIGHT SIGNALING	AT5G57360	0	ZTL (ZEITLUPE)	E3 ubiquitin ligase, blue lught photoreceptor
CCG005523.2	PHOTOPERIOD PATHWAY, CIRCADIAN CLOCK, LIGHT SIGNALING	AT5G57660	7.68e-73	COL5 (CONSTANS LIKE 5)	Zinc finger transcription factor
CCG026464.1	PHOTOPERIOD PATHWAY, CIRCADIAN CLOCK, LIGHT SIGNALING	AT5G57660	7.08e-12	COL5 (CONSTANS LIKE 5)	Zinc finger transcription factor
CCG021940.1	MERISTEM RESPONSE and DEVELOPMENT	AT5G60910	2.66e-34	FUL (FRUITFUL)	MADS-box transcription factor
CCG023575.1	MERISTEM RESPONSE and DEVELOPMENT	AT5G60910	6.67e-35	FUL (FRUITFUL)	MADS-box transcription factor
CCG019988.1	MERISTEM RESPONSE and DEVELOPMENT	AT5G60910	1.47e-18	FUL (FRUITFUL)	MADS-box transcription factor
CCG014153.1	VERNALIZATION and AUTONOMOUS PATHWAYS	AT5G61150	1.05e-66	VIP4 (VERNALIZATION INDEPENDENCE 4)	Component of Paf1c
CCG027086.1	VERNALIZATION and AUTONOMOUS PATHWAYS	AT5G61150	8.08e-135	VIP4 (VERNALIZATION INDEPENDENCE 4)	Component of Paf1c
CCG026518.2	VERNALIZATION and AUTONOMOUS PATHWAYS	AT5G61150	2.36e-139	VIP4 (VERNALIZATION INDEPENDENCE 4)	Component of Paf1c
CCG001593.1	MERISTEM RESPONSE and DEVELOPMENT	AT5G61850	2.73e-103	LFY (LEAFY)	Transcription factor
CCG007268.1	MERISTEM RESPONSE and DEVELOPMENT	AT5G61850	2.91e-103	LFY (LEAFY)	Transcription factor
CCG024087.1	PHOTOPERIOD PATHWAY, CIRCADIAN CLOCK, LIGHT SIGNALING	AT5G64813	2.31e-152	LIP1 (LIGHT INSENSITIVE PERIOD 1)	GTPase
CCG009583.1	PHOTOPERIOD PATHWAY, CIRCADIAN CLOCK, LIGHT SIGNALING	AT5G64813	1.24e-134	LIP1 (LIGHT INSENSITIVE PERIOD 1)	GTPase
